# Supplementary material for: Microfluidic-Assisted Preparation of Targeted pH-Responsive Polymeric Micelles Improves Gemcitabine Effectiveness in PDAC: In Vitro Insights
Source: Cancers (Basel). 2021 Dec 21;14(1):5. doi: 10.3390/cancers14010005 (PMC8750671; doi:10.3390/cancers14010005)
Supplement: Supplementary file 1 [file cancers-14-00005-s001.zip]

Archive with 1 entries (1 files):
- cancers-1426251-supplementary.pdf
